# Supplementary material for: Hypoxia induces HIF1α-dependent epigenetic vulnerability in triple negative breast cancer to confer immune effector dysfunction and resistance to anti-PD-1 immunotherapy
Source: Nat Commun. 2022 Jul 15;13:4118. doi: 10.1038/s41467-022-31764-9 (PMC9287350; doi:10.1038/s41467-022-31764-9)
Supplement: Supplementary file 4 — Source Data [file 41467_2022_31764_MOESM4_ESM.xlsx]

## Sheet: FIgure 1d
			Sample 1	Sample 2	Sample 3	Sample 4	Sample 5	Sample 6	Sample 7	Sample 8	Sample 9	Sample 10	Sample 11	Sample 12	Sample 13	Sample 14	Sample 15	Sample 16	Sample 17	Sample 18	Sample 19	Sample 20	Sample 21	Sample 22	Sample 23	Sample 24	Sample 25	Sample 26	Sample 27	Sample 28	Sample 29	Sample 30
		HIF1α-	61.12	161.35	78.18	127.37	30.03	50.67	43.33	69.81	112.36	127.52	62.14	45.92	42.23	40.42	69.6	105.24	85.05	60.53	82.32	81.27	180.33	195.3	94.43	97.39	51.2	29.91	45.76	54.14	31.58	36.21
		HIF1α+	8.61	20.26	5.65	24.55	3.82	11.51	15.52	6.51	32.58	21.64	11.51	20.13	27.57	29.8	29.35	28.63	21.33	39.74	40.8	26.74	36.62	53.27	62.67	21.73	15.07	6.31	12.23	27.77	11.57	15.83

## Sheet: Figure 1e
				HIF1α fluorescence intensity	IFNγ+CD8+ T cell density
			Sample 1	11.65	143.52
			Sample 2	123.43	8.42
			Sample 3	23.39	70.63
			Sample 4	121.17	16.85
			Sample 5	35.74	120.55
			Sample 6	80.92	30.76
			Sample 7	70.71	24.43
			Sample 8	33.25	160.69
			Sample 9	45.2	72.73
			Sample 10	37.76	150.84
			Sample 11	57.5	42.35
			Sample 12	64.47	30.36
			Sample 13	101.74	45.86
			Sample 14	62.25	70.79
			Sample 15	82.29	66.95
			Sample 16	68.68	43.67
			Sample 17	58.76	115.36
			Sample 18	120.21	56.85
			Sample 19	21.23	95.89
			Sample 20	104.97	46.23
			Sample 21	44.59	15.27
			Sample 22	21.29	65.57
			Sample 23	19.23	133.86
			Sample 24	70.23	29.94
			Sample 25	22.04	116.74
			Sample 26	19.33	100.88
			Sample 27	41.72	18.33
			Sample 28	64.53	66.65
			Sample 29	52.65	20.37
			Sample 30	55.8	45.56

## Sheet: Figure 1g
		Left grapdh
		CD8 T cell %		Mouse 1	Mouse 2	Mouse 3	Mouse 4	Mouse 5	Mouse 6
			PIM-Low	6.12	6.65	7.33	5.95	3.63	8.75
			PIM-High	4.4	2.35	2.61	1.2	1.88	3.75
		Right grapdh
		IFNg+ cell %		Mouse 1	Mouse 2	Mouse 3	Mouse 4	Mouse 5	Mouse 6
			PIM-Low	24.3	12.1	12.8	17.1	18.2	14.3
			PIM-High	11.6	6.67	9.87	8.25	10.1	4.35

## Sheet: Figure 2b
				Resting T cells			Mono-culture			Co-culture
				Donor 1	Donor 2	Donor 3	Donor 1	Donor 2	Donor 3	Donor 1	Donor 2	Donor 3
			Tn%	45.4	41.4	46.2	36.7	32.5	39.6	22.8	17.2	17.2
			Tcm%	22.6	19.6	18.2	8.98	12.9	17.2	8.64	7.29	10
			Tem%	19.1	27.4	25.3	35.7	39.8	35.7	47.9	54.5	44.1
			Teff%	12.9	11.6	10.2	18.6	14.4	17.5	20.7	21	28.7

## Sheet: Figure 2f
			IFNγ+ %								TNFα+ %								Gzmb+%
					Donor 1	Donor 2	Donor 3	Donor 4					Donor 1	Donor 2	Donor 3	Donor 4					Donor 1	Donor 2	Donor 3	Donor 4
			TNBC-	20%	26.9	26.1	23.5	28.2			TNBC-	20%	11.8	10.7	15.5	19.4			TNBC-	20%	31.5	34.7	32.7	38.6
				1%	8.55	7.18	11.2	15.9				1%	4.94	6.24	8.21	2.49				1%	23.7	24	11.7	9.46
			TNBC+	20%	30.4	24	33.7	38.8			TNBC+	20%	14.8	11.51	12.6	18.7			TNBC+	20%	41.2	46.4	42.4	55.2
				1%	8.12	12.8	9.7	7.81				1%	9.53	5.44	9.04	6.34				1%	23.9	31.2	20.8	37
			Tim3+ %								Tigit+ %								LAG3+ %
					Donor 1	Donor 2	Donor 3	Donor 4					Donor 1	Donor 2	Donor 3	Donor 4					Donor 1	Donor 2	Donor 3	Donor 4
			TNBC-	20%	14.7	13.2	15.1	13			TNBC-	20%	4.34	8.17	6.48	6.5			TNBC-	20%	8.67	11.3	13.7	11.2
				1%	24.4	22.2	24.8	31.1				1%	11.3	16.2	11.4	11.6				1%	8.65	21.7	16.1	20.3
			TNBC+	20%	20.5	24.5	24.3	24.2			TNBC+	20%	7.12	9.24	9.58	12.5			TNBC+	20%	9.02	10.8	26.2	19.6
				1%	37.7	34.7	32.8	37.8				1%	16.2	16.6	15.8	24.9				1%	10.4	21	30.6	31.3
			PD1+ %								CTLA-4+ %								TOX+ %
					Donor 1	Donor 2	Donor 3	Donor 4					Donor 1	Donor 2	Donor 3	Donor 4					Donor 1	Donor 2	Donor 3	Donor 4
			TNBC-	20%	29.8	27.2	31.7	31.3			TNBC-	20%	12.8	7.43	13.7	10.7			TNBC-	20%	20.5	18.2	23.9	22.4
				1%	25.2	41.1	32.7	28.3				1%	13.8	5.4	27.8	9.98				1%	15.7	16.6	37.8	19.5
			TNBC+	20%	37.1	29.4	36.1	40.8			TNBC+	20%	32.7	24.7	10.5	17.8			TNBC+	20%	40.9	34.6	39.8	33.6
				1%	39.6	33.3	39.2	40.2				1%	11.5	27.9	13.4	27.4				1%	38.3	52.6	39	56.8

## Sheet: Figure 2i
				Ki67+ % in CD8 T cell
						Donor 1	Donor 2	Donor 3
					20%	15.8	13.7	11
					1%	14.4	10.8	11.3
				Ki67+ % in CD4 T cell
						Donor 1	Donor 2	Donor 3
					20%	5.49	6.32	6.36
					1%	6.13	9.38	5.97

## Sheet: Figure 2h
				PD1+Tim3+ %
						Donor 1	Donor 2	Donor 3
				Resting T cell	20%	15.2	12.8	15.6
					1%	18.1	16.6	14.5
				Mono-culture	20%	16.4	19.8	11.2
					1%	29.7	30.4	21.5
				Coculture	20%	29.6	26.9	22.5
					1%	42.8	37.8	34.6

## Sheet: Figure 3a
	Left graph	IFNG expression in T cells							Right grapdh	IFNG expression in NK cells
		Log2 fold change to vehicle control								Log2 fold change to vehicle control
				Replicate 1	Replicate 2	Replicate 3						Replicate 1	Replicate 2	Replicate 3
			ENT	1.29367	1.25697	1.46527					ENT	1.11376	0.970777	0.994375
			SAHA	0.851662	0.782513	0.813075					SAHA	1.26356	1.19862	1.10177
			TSA	0.753571	0.70702	0.661446					TSA	0.868634	1.01755	1.15092
			EPZ	1.11345	1.00921	1.08728					EPZ	0.983704	0.800237	0.844836
			GSK126	0.868732	0.851074	0.833084					GSK126	0.951054	1.0211	1.03448
			GSKJ4	0.167317	-0.08007	0.04133					GSKJ4	0.073662	-0.23301	-0.37444
			5-C-8Q	-0.32836	-0.27993	-0.44232					5-C-8Q	-0.07609	-0.27356	-0.04303
			RNI	0.262401	0.15613	0.218667					RNI	-0.24183	-0.02515	0.036227
			CBB007	0.166438	0.123215	0.131468					CBB007	-0.16423	-0.10921	-0.17506
			Methyl	-0.43779	-0.3495	-0.34664					Methyl	0.23023	0.278701	0.24082
			PFI	0.079517	0.002962	-0.00201					PFI	-0.4464	-0.53127	-0.24927
			JQ1	-0.10921	-0.22605	-0.13624					JQ1	-0.34234	-0.35586	-0.32702
			UNC 0638	0.084479	0.238822	0.247695					UNC 0638	-0.23447	-0.07983	-0.21593
			UNC0224	-0.04916	-0.04533	0.092305					UNC0224	0.166301	-0.11279	-0.04408
			BIX01244	-0.24451	-0.21932	-0.08537					BIX01244	-0.23624	-0.3659	-0.17967
			UNC0646	0.036908	0.079443	0.074607					UNC0646	-0.34832	-0.36945	-0.21002
			5 AZA	0.486809	0.451841	0.45525					5 AZA	0.490289	0.384354	0.371996

## Sheet: Figure 3b
					Donor 1	Donor 2	Donor 3	Donor 4
			20% O2	Ctrl	27.3	21.9	21.5	36
				ENT	35.1	39.8	45.2	40.7
				EPZ	30.8	45.2	29.2	44.8
			1% O2	Ctrl	11.3	6.51	15.8	16.7
				ENT	32.6	37.5	28.2	43.3
				EPZ	25.5	19.5	19.6	30.9

## Sheet: Figure 3c
						Donor 1	Donor 2	Donor 3
				20% O2	Ctrl	27.5	30.8	36.2
					ENT	35.1	36.8	48.9
					EPZ	32.2	41.2	31.8
				1% O2	Ctrl	15.2	9.51	10
					ENT	29.5	37.5	30.7
					EPZ	26.5	25.1	30.7

[truncated: 77 more sheets: Figure 3d, Figure 3e, Figure 3f, Figure 3g, Figure 4a, Figure 4b, Figure 4c, Figure 4d, Figure 4e, Figure 4f, Figure 4g, Figure 4h, Figure 5a, Figure 5b, Figure 5c, Figure 5d, Figure 5e, Figure 5f, Figure 6a, Figure 6b …]
